# Supplementary material for: The Potential Effect of Metformin on Cancer: An Umbrella Review
Source: Front Endocrinol (Lausanne). 2019 Sep 18;10:617. doi: 10.3389/fendo.2019.00617 (PMC6760464; doi:10.3389/fendo.2019.00617)
Supplement: Supplementary file 4 [file Table_4.XLSX]

## Sheet: data
study	rr	rrll	rrul	n_cases	n_pop	ca_site	ca_measure
lee2011	0.12	0.08	0.19	339	15717	1	1
monami2011	0.46	0.25	0.85	112	482	1	1
yang2010	0.99	0.7	1.41	271	6103	1	1
evans2005	0.77	0.64	0.92	923	2769	1	1
keating2007	0.74	0.7	0.78	5773	28865	1	1
ramos-nino2007	0.99	0.67	1.44	126	1003	1	1
monami2008	0.91	0.64	1.3			1	1
currie2009a	0.74	0.65	0.84	1916	39399	1	1
currie2009b	0.7	0.63	0.79	1995	42118	1	1
libby2009	0.63	0.53	0.75	771	8170	1	1
monami2009	0.86	0.57	1.29	195	390	1	1
baur2011	0.62	0.36	1.06	66	1308	1	1
buchs2011	1	0.99	1	2169	36342	1	1
chang2011	0.88	0.77	1	1281	6385	1	1
rulter2012	0.9	0.89	0.91	3552	85289	1	1
yang2011	0.48	0.33	0.7	129	2658	1	1
hense2011	0.95	0.9	1.01			1	1
morden2011	1.01	0.94	1.08			1	1
van staa2012a	0.67	0.61	0.74	1596	177737	1	1
van staa2012b	1.29	1.1	1.51	1018	141080	1	1
van staa2012c	0.56	0.49	0.65	1145	132713	1	1
home2010a	0.9	0.61	1.33	105	2895	1	1
home2010b	0.91	0.61	1.34	105	2910	1	1
home2010c	1.23	0.85	1.76	125	2225	1	1
cryer2005	0.96	0.59	1.56	112	8732	1	1
schernthaner2004	0.5	0.12	2	9	1194	1	1
hanefield2004	2.01	0.5	8.12	9	639	1	1
willianm-heman2010	0.6	0.23	1.56	18	543	1	1
lund2009	0.94	0.06	15.47	2	101	1	1
bayraktar2011	0.82	0.44	1.52	535	1448	1	2
chen2011	0.23	0.07	0.78	31	53	1	2
cossor2013	0.84	0.51	1.38	73	212	1	2
currie2012	0.71	0.63	0.8	3780	8392	1	2
garrett2012	0.6	0.47	0.76	194	424	1	2
he(breast)	0.52	0.28	0.97		154	1	2
he(prostate)	0.55	0.32	0.95		233	1	2
hwang2013	1.11	0.89	1.38		745	1	2
kaushik2013	1.16	0.73	1.85	94	885	1	2
ko2013	0.43	0.24	0.78	65	363	1	2
kumar2013	0.45	0.25	0.8	100	215	1	2
lee2012	0.66	0.48	0.91	91	240	1	2
leag2013	0.97	0.92	1.02	1101	2361	1	2
margel2013	0.76	0.7	0.82	1343	3837	1	2
mazzone2013	1.47	1.12	1.92		507	1	2
peeters2013	0.74	0.58	0.95	349	1058	1	2
romero2012	0.43	0.16	1.17	25	44	1	2
sadeghi2012	0.64	0.48	0.86	240	302	1	2
sandulache2013	0.33	0.12	0.95	18	43	1	2
spillane2013	0.69	0.49	0.97	196	315	1	2
spratt2013	0.44	0.27	0.72	101	319	1	2
landeman2010	0.43	0.23	0.8			1	3
monami2008	0.77	0.28	2.15			1	3
libby2009	0.63	0.49	0.81	371	8170	1	3
bowker2010	0.8	0.65	0.98	407	10309	1	3
baur2011	0.38	0.11	1.35			1	3
bo2012	0.56	0.37	0.94	49	2099	1	3
meibin2011	0.93	0.38	2.25	37	1073	1	3
turner1998a	0.73	0.36	1.49	34	753	1	3
turner1998b	2.42	0.91	6.38	20	537	1	3
williams-heman2010	1.47	0.06	36.35	1	544	1	3
aschner2012	0.34	0.01	8.48	1	893	1	3
goke2008	5.8	0.23	142.2	1	461	1	3
tseng2014	0.6	0.57	0.64	8060	940708	2	1
chen2015	0.99	0.4	2.44	19	6188	2	1
mamtani2014	0.81	0.6	1.09	262	87600	2	1
tsilidis2014	0.88	0.64	1.2	236	69748	2	1
goossens2015	1.03	0.81	1.3	585	165398	2	1
rieken2013	1.13	0.7	1.8	46	125	2	2
rieken2014	0.5	0.29	0.84	144	200	2	2
nayan2015	1.05	0.49	2.26	30	85	2	2
rieken2014	0.57	0.34	0.97	144	200	2	3
nayan2015	0.57	0.36	0.91	16	85	2	3
rieken2013	0.41	0.24	0.7	63	125	2	4
ahn2016	1	0.62	1.6		127	2	4
rieken2014	0.54	0.3	0.97	154	200	2	4
nayan2015	0.38	0.2	0.72	21	85	2	4
currie2009	0.93	0.69	1.25			3	1
currie2009	1.02	0.71	1.47			3	1
libby2009	0.6	0.32	1.12	771	8170	3	1
bosco2011	0.83	0.56	1.23	1250	4323	3	1
morden2011	1.28	1.05	1.56	5466	81681	3	1
chlebowski2012	0.75	0.57	0.99	233	2733	3	1
hsieh2012	0.61	0.22	1.69			3	1
hsieh2012	0.57	0.33	0.98			3	1
ruiter2012	0.95	0.91	0.99	424	85289	3	1
soffer2012	0.89	0.74	1.07	1572	66778	3	1
tsilidis2014	1.03	0.82	1.29	460	95820	3	1
chen2015	0.8	0.3	2.13	491	7325	3	1
kowall2015	0.5	0.19	1.32			3	1
kowall2015	0.94	0.51	1.73			3	1
calip2016	1.14	0.68	1.91	301	10050	3	1
he2011	0.52	0.28	0.97		154	3	2
bayraktar2012	0.82	0.44	1.53	43	130	3	2
lega2013	0.97	0.92	1.02	1010	2361	3	2
peeters2013	0.74	0.58	0.94	349	1058	3	2
el-benhawy2014	0.11	0.03	0.43		39	3	2
oppong2014	0.8	0.33	1.94	12	141	3	2
xiao2014	0.28	0.11	0.71	26	201	3	2
xiao2014	0.31	0.18	0.53	46	341	3	2
xiao2014	0.49	0.25	0.96	28	138	3	2
calip2015	0.55	0.38	0.8	187	610	3	2
kim2015	0.53	0.35	0.8		386	3	2
vissers2015	0.7	0.49	1	348	1057	3	2
xu2015	0.47	0.26	0.85			3	2
xu2015	0.38	0.13	1.11			3	2
xu2015	0.49	0.31	0.77			3	2
xu2015	0.57	0.34	0.96			3	2
he2012	0.47	0.24	0.9		154	3	3
peeters2013	0.88	0.59	1.29	152	1058	3	3
lega2013	0.91	0.81	1.03	386	2361	3	3
kim2015	0.87	0.46	1.65	133	240	4	1
kanadiya2013	0.55	0.34	0.88	122	405	4	1
cho2014	0.74	0.55	0.98	589	3105	4	1
jain2016	0.8	0.51	1.26	83	251	4	1
eddi2012	1.21	0.67	1.93	32	267	4	1
lewis2007	1.17	1.08	1.27		44169	4	1
chung2008	0.7	0.32	1.52	34	200	4	1
lee2012	0.27	0.1	0.73	87	240	4	4
marks2015	0.94	0.79	1.11	378	834	4	4
han2017	0.43	0.06	3.19	123	257	4	4
shin2013	0.77	0.45	1.31		240	4	4
kim2015	0.07	0.01	0.65	7	240	5	1
cho2014	0.49	0.39	0.62	24	3105	5	1
jain2016	0.8	0.41	1.55	36	251	5	1
smiechowakl2013	0.93	0.73	1.18	607	6444	6	1
wang2013	0.94	0.73	1.21		10767	6	1
cardel2014	0.96	0.86	1.06	2088	11148	6	1
sehdev2015	0.85	0.76	0.95	2682	8046	6	1
oilveria2007	0.67	0.52	0.85	383	191223	6	1
libby2009	0.6	0.38	0.94	116	8170	6	1
morden2011	0.94	0.72	1.22	428	81681	6	1
ruiter2012	0.91	0.88	0.94	527	85289	6	1
knapen2013	1.04	0.9	1.21	2823	177281	6	1
tsilidis2014	0.92	0.76	1.13	599	69748	6	1
lin2015	0.74	0.53	1.03	457	80263	6	1
currie2009	0.56	0.4	0.78	292	59609	6	1
ferrara2011a	1	0.9	1.2	1260	252467	6	1
ferrara2011b	0.9	0.7	1.2	390	252467	6	1
kowall2015a	1.05	0.85	1.3	315	60571	6	1
kowall2015b	0.97	0.64	1.46	142	19692	6	1
bansal2011	0.59	0.39	0.89	903	1708	6	2
garrett2012	0.6	0.47	0.76	194	424	6	2
lee2012	0.71	0.53	0.95	71	595	6	2
lee2012	0.23	0.15	0.35	90	344	6	2
cossor2013	0.84	0.51	1.38	73	212	6	2
skinner2013	0.29	0.12	0.71	21	60	6	2
spillane2013	0.69	0.49	0.97	93	315	6	2
paulus2014	0.79	0.73	0.86		4174	6	2
al2015	0.6	0.41	0.88		271	6	2
he2015	0.7	0.54	0.91		136	6	2
paul2015	0.99	0.65	1.5	137	267	6	2
xu2015	0.5	0.31	0.81			6	2
xu2015	0.6	0.44	0.82			6	2
zanders2015	0.78	0.6	1.02	494	1043	6	2
fransgaard2015	0.85	0.75	0.96	1660	3391	6	2
ki2016	0.65	0.55	0.77	2569	4503	6	2
mc2016	1.03	0.83	1.28	566	1197	6	2
ranjeesingh2016	0.81	0.6	1.09	114	277	6	2
lee2012	0.66	0.45	0.97	159	595	6	3
cossor2013	0.75	0.4	1.39	49	212	6	3
spillane2013	0.61	0.37	1.01	93	315	6	3
ki	0.66	0.54	0.81	489	4503	6	3
mc2016	1.06	0.8	1.4	382	1197	6	3
valent2015	0.99	0.98	0.99		138521	7	1
ruiter2012	0.83	0.76	0.9	117	85289	7	1
lee2011	1.41	0.42	4.73	34	15412	7	1
kim2014	0.88	0.81	0.96	199	32918	7	1
hsieh2012	0.57	0.34	0.95	74	10035	7	1
hsieh2012	0.54	0.23	1.27	27	4714	7	1
tseng2016	0.45	0.36	0.56	848	304188	7	1
becker2013	0.86	0.66	1.11	266	1862	8	1
luo2014	1.64	0.92	2.91	71	4247	8	1
ko2015	1.09	0.88	1.35	729	541128	8	1
soffer2015	1.36	1.1	1.68	278	66778	8	1
tseng2015	0.68	0.61	0.74	2885	4478921	8	1
franchi2016	0.99	0.8	1.23	376	7861	8	1
arima2017	1.23	1.03	1.48	590	92366	8	1
seebacher2016	1.7	0.22	4.37	23	87	8	2
ezewuiro2016	0.42	0.23	0.78	44	59	8	2
al2016	0.61	0.3	1.23	68	277	8	2
freeman2015	1.02	0.42	2.46	37	185	8	2
lemanska2015	1.08	0.46	2.56		68	8	2
pierce2014	0.49	0.34	0.71		494	8	2
hahn2014	0.3	0.11	0.83	19	97	8	2
ko2014	0.43	0.24	0.77	65	363	8	2
nevadunsky2014	0.8	0.42	1.53		250	8	2
seebacher2016	0.52	0.2	1.35	14	87	8	4
hall2016	0.47	0.18	1.25	49	351	8	4
ezewuiro2016	0.55	0.15	1.99	12	59	8	4
bodmer2011	0.69	0.43	1.1	85	565	9	1
home2012	0.28	0.01	5.51	160	4351	9	1
home2012	0.66	0.17	2.64	256	4447	9	1
soffer2015	0.73	0.52	1.02	163	66778	9	1
tseng2015	0.34	0.31	0.37	3201	479475	9	1
hamieh2016	0.77	0.57	1.05		4555	10	2
nayan2016	0.86	0.4	1.85	409	613	10	2
keizman2016	0.42	0.26	0.69		108	10	2
psutka2014	0.58	0.38	0.87		283	10	2
nayan2016	0.38	0.08	1.86	194	613	10	3
cheng2016	0.23	0.09	0.61	33	290	10	3
cheng2016	0.78	0.5	1.23	79	100	10	3
psutka2014	0.62	0.32	1.21			10	3
hakimi2013	0.76	0.21	2.7	78	784	10	3
home2010	0.22	0.01	4.11	4	4351	11	1
home2010	0.97	0.16	55.13	4	4447	11	1
oliveria2008	0.73	0.34	1.56	11	191223	11	1
nikontchou2011	0.19	0.04	0.79	39	100	11	1
ampuero2012	0.23	0.05	1.06	9	82	11	1
lai2012	0.49	0.37	0.66	224	19349	11	1
ruiter2012	0.67	0.53	0.86	31	85289	11	1
aydin2013	0.14	0.01	2.91	2	655	11	1
hsu2014	0.41	0.08	2.02	13	49	11	1
tsilidis2014	0.87	0.54	1.39	102	95820	11	1
lin2015	0.64	0.49	0.83	285	34823	11	1
valent2015	0.99	0.99	1		109255	11	1
donadon2010	0.15	0.04	0.5	190	595	11	1
hassan2010	0.3	0.2	0.6	122	208	11	1
kawaguchi2010	0.58	0.15	2.24	138	241	11	1
chaiteerakij2013	0.4	0.2	0.9	79	113	11	1
chen2013	0.79	0.75	0.83	22047	47820	11	1
hagberg2014	0.92	0.55	1.54	234	1069	11	1
bosetti2015	0.57	0.41	0.79	190	3962	11	1
miele2015	0.44	0.15	1.27	69	121	11	1
ueyama2016	0.32	0.14	0.74	59	389	11	1
chen2011	0.24	0.07	0.8	31	53	11	2
akmal2012	0.56	0.35	0.91		130	11	2
currie2012	0.47	0.24	0.91	1039	1460	11	2
hassabo2012	0.2	0.1	0.5		56	11	2
graef2013	0.74	0.57	0.97		282	11	2
ampuero2014	0.53	0.28	1		125	11	2
bhat2014	1	0.8	1.3	170	263	11	2
casadei2015	5.16	1.53	17.63	27	42	11	2
jang2015	0.36	0.14	0.94	40	76	11	2
yang2015	0.9	0.6	1.4	181	214	11	2
seo2016	0.38	0.3	0.49	280	751	11	2
Luo	1.32	0.76	2.28	108	8154	12	1
bodmer	1.15	1.02	1.31	1029	7203	12	1
chang	1.08	0.9	1.3	5790	8194	12	1
mazzone	1.47	1.12	1.92	507	1014	12	1
van	0.89	0.76	1.03	5908	206940	12	1
ruiter	0.87	0.84	0.91	31	85289	12	1
wang	1.11	0.94	1.47		37055	12	1
libby	0.7	0.43	1.15	93	8170	12	1
lai	0.55	0.37	0.82	129	19624	12	1
smiechowakl	0.94	0.76	1.17	808	8572	12	1
ahmed2015	1.73	0.78	3.85		40	12	2
arrieta2016	0.57	0.36	0.9		1106	12	2
chen2015	0.44	0.25	0.76		90	12	2
currie2012	0.77	0.59	1	5204	7345	12	2
currie2012	0.83	0.67	1.04	9511	12467	12	2
dhillon2014	0.32	0.13	0.76		71	12	2
fortune2014	0.86	0.81	0.91		5365	12	2
kong2015	0.5	0.27	0.95		259	12	2
lin2015	0.8	0.72	0.89		750	12	2
lin2017	0.76	0.66	0.88	411	636	12	2
mazzone2012	1.47	1.13	1.92		522	12	2
medairos2016	0.78	0.22	2.69	21	215	12	2
tan2011	0.48	0.23	1.02	53	99	12	2
wink2016	0.86	0.58	1.28	348	682	12	2
xu2015	0.55	0.31	0.98		79	12	2
xu2015	0.8	0.63	1.01			12	2
xu2015	0.58	0.46	0.73			12	2
bodmer2012	0.54	0.39	0.77	426	18615	13	1
currie2009	0.64	0.5	0.81	279	52792	13	1
hsieh2012	0.63	0.28	1.4	30	10786	13	1
lee2011	1.12	0.48	2.64	28	15406	13	1
li2009	0.58	0.44	0.76	128	368	13	1
liao2012	1.16	0.53	2.56	56	49848	13	1
ruiter2012	0.43	0.31	0.6	146	85289	13	1
tsilidis2014	0.49	0.34	0.69	128	69848	13	1
van2011	0.64	0.56	0.74	884	231747	13	1
lee2016	0.61	0.46	0.81	205	237	13	2
kozak2016	0.42	0.24	0.75	156	171	13	2
choi2016	0.69	0.49	0.98		183	13	2
chaiteerakij2016	0.92	0.79	1.08	875	980	13	2
cerullo2016	0.79	0.62	1.01	2990	3393	13	2
ambe2016	0.54	0.16	1.84		44	13	2
hwang2013	1.09	0.8	1.48	447	516	13	2
sadeghi2012	0.64	0.48	0.86	240	302	13	2
amin2015	0.89	0.74	1.07		847	13	2
jang2016	0.73	0.61	0.87	731	764	13	2
jeon2014	0.8	0.48	1.33		263	13	2
azoulay2011	1.22	0.98	1.52	739	8098	14	1
currie2009	0.93	0.67	1.3	89	59381	14	1
feng2011	1.19	0.8	1.75	122	540	14	1
ferrarra2011	1	0.91	1.1	2105	252467	14	1
gonzales2005	1.16	0.63	2.13			14	1
habel2014	1.08	0.94	1.24			14	1
kowall2015	0.89	0.73	1.08	286	64668	14	1
lehman2012	2.16	1.85	2.53	152	2937	14	1
magliano2012	2.61	1.76	3.87	45	615	14	1
margel2013	1.03	0.97	1.09	5306	31836	14	1
morden2011	0.97	0.75	1.25	427	5466	14	1
murtola2008	0.85	0.77	0.94	904	1064	14	1
nordstrom2015	1.01	0.81	1.25	8430	18574	14	1
onitilo2014	0.71	0.52	0.97	237	9486	14	1
preston2014	0.81	0.72	0.91	12226	134486	14	1
qiu2012	1.14	0.88	1.47		56844	14	1
ruiter2012	0.92	0.87	0.98	226	85289	14	1
tsilidis2014	1.02	0.84	1.24	580	95820	14	1
van2012	0.69	0.52	0.91	198	26732	14	1
wang2013	1.07	0.95	1.21			14	1
wright2009	0.56	0.31	1.01	1001	1943	14	1
home2009	2.05	2.05	5.25	36	4447	14	1
kahn2006	1.05	1.05	2.25	29	4351	14	1
hseih2012	1.03	0.64	1.65	587	61777	14	1
tseng2014	0.48	0.46	0.5	12418	545815	14	1
wang2013	0.94	0.61	1.45			14	1
mayer2016	0.94	0.82	1.08	2062	2832	14	2
chong2016	0.43	0.24	0.77	49	287	14	2
reznicek2015	0.39	0.24	0.65	74	1155	14	2
randazzo2015	2.14	1.19	3.87	357	4314	14	2
kaushik2014	1.16	0.73	1.86	94	885	14	2
bensimon2014	0.79	0.5	1.23	258	935	14	2
margel2013	0.76	0.7	0.82	1343	3837	14	2
he2011	0.55	0.31	0.96		233	14	2
mayer2016	0.96	0.79	1.16	1065	2832	14	3
lu2015	0.92	0.54	1.57		22110	14	3
bensimon2014	1.09	0.51	2.33	112	935	14	3
spratt2013	0.19	0.06	0.65	24	319	14	3
margel2013	0.76	0.64	0.89	291	3837	14	3
spratt2012	0.26	0.09	0.75		2901	14	3
chong2016	0.56	0.25	1.27	29	287	14	4
kaushik2014	0.91	0.67	1.24	203	885	14	4
spratt2012	0.51	0.32	0.83		2901	14	4
patel2010	0.94	0.6	1.5		210	14	4
lee2015	0.66	0.39	1.12	147	746	14	4

## Sheet: code
Cancer site	Description	Cancermeasure	Description
1	All cancer	1	Incidence
2	Bladder cancer	2	All-cause mortality
3	Breast cancer	3	Cancer-specific mortality
4	Colorectal adenoma	4	Recurrence
5	Advanced colorectal adenoma	5	Progression
6	Colorectal cancer
7	Gastric cancer
8	Endometrial cancer
9	Ovarian cancer
10	Kidney cancer
11	Liver cancer
12	Lung cancer
13	Pancreatic cancer
14	Prostate cancer
